# Supplementary material for: Fabrication and Characterization of Bio-Nanocomposites Based on Halloysite-Encapsulating Grapefruit Seed Oil in a Pectin Matrix as a Novel Bio-Coating for Strawberry Protection
Source: Nanomaterials (Basel). 2022 Apr 8;12(8):1265. doi: 10.3390/nano12081265 (PMC9025479; doi:10.3390/nano12081265)
Supplement: Supplementary file 1 [file nanomaterials-12-01265-s001.zip]

Archive with 1 entries (1 files):
- nanomaterials-1654018-supplementary.pdf
